# Supplementary material for: Effects of apolipoprotein A5 haplotypes on the ratio of triglyceride to high-density lipoprotein cholesterol and the risk for metabolic syndrome in Koreans
Source: Lipids Health Dis. 2014 Mar 12;13:45. doi: 10.1186/1476-511X-13-45 (PMC4008339; doi:10.1186/1476-511X-13-45)
Supplement: Additional file 1 — Characteristics of the subjects with MS and control subjects. [file 1476-511X-13-45-S1.xlsx]

## Sheet: Table 1
Supplementary Table 1. Characteristics of the subjects with MS and control subjects
Characteristic	All (n = 2,949)	MS (n = 949)	Control (n = 2,000)	P*
Age (y)	48.20 ± 15.73	56.81 ± 13.84	44.12 ± 14.90	<0.0001
Women (%)	63.31	61.86	64	0.276
BMI (kg/m2)	23.50 ± 3.339	25.50 ± 3.109	22.55 ± 3.011	<0.0001
WC (cm)	84.19 ± 9.890	91.39 ± 8.030	80.77 ± 8.794	<0.0001
SBP (mmHg)	119.9 ± 15.72	129.1 ± 15.42	115.5 ± 13.88	<0.0001
DBP (mmHg)	77.12 ± 11.26	82.81 ± 10.89	74.41 ± 10.40	<0.0001
FBG (mg/dL)	98.91 ± 28.24	113.4 ± 40.80	92.05 ± 15.50	<0.0001
TG (mg/dL)	126.8 ± 82.83	186.0 ± 100.4	98.69 ± 53.67	<0.0001
HDL-C (mg/dL)	47.16 ± 12.35	39.54 ± 8.639	50.77 ± 12.20	<0.0001
Log[TG]/HDL-C	0.04672 ± 0.01553	0.05890 ± 0.01446	0.04094 ± 0.01236	<0.0001
Values are indicated as mean ± standard deviation.
Abbreviations: MS, metabolic syndrome; BMI, body mass index; WC, waist circumference; SBP, systolic blood pressure; DBP, diastolic blood pressure; FBG, fasting blood glucose; TG, triglyceride, HDL-C, high-density lipoprotein cholesterol; Log[TG]:HDL-C, log-transformed TG:HDL-C ratio
* Wilcoxon rank sum test except chi-squared test for women percentage
