# Supplementary material for: Effects of apolipoprotein A5 haplotypes on the ratio of triglyceride to high-density lipoprotein cholesterol and the risk for metabolic syndrome in Koreans
Source: Lipids Health Dis. 2014 Mar 12;13:45. doi: 10.1186/1476-511X-13-45 (PMC4008339; doi:10.1186/1476-511X-13-45)
Supplement: Additional file 2 — The oligonucleotide sequences of primers and UOPs for 3 SNPs of APOA5 genotyped in Koreans. [file 1476-511X-13-45-S2.xls]

## Sheet: Supporting information
Supplementary Table 2. The oligonucleotide sequences of primers and UOPs for 3 SNPs of APOA5 genotyped in Koreans
SNP	Linkage (r2)a	Primers used in genotyping with UOPb	UOPb
rs662799		F: ACTCTGAGCCCCAGGAAC R: GAGTGGAGTTCAGCTTTTCC	AGCTTTTCCTCATGGGGCAAATCT C ACTT
rs651821		F: AGCCAGAGCCCAGGTGAG R: GCCATGTCCCTTCGTCTCCT	GGCAGCCATGCTTGCCATTA C CTGCTCT
rs6589566	rs964184: 0.97; rs2266788: 0.98	F: CAGGAAGCTACTGGAGAAGA R: TGGGATTACAGGCGTGAG	GGCCCTCTTCTGGTTTTCTATATTCCA C GTCTTC
Abbreviations: APOA5, apolipoprotein A 5; SNP, single nucleotide polymorphism; UOP, unlabeled oligonucleotide probe
a Linkage in Asian HapMap populations.
bUnderlined letters indicated polymorphic sites of the SNPs in UOP which were able to form a perfectly matched duplex with 1 allele.
